# Supplementary material for: Targeting and anchoring the mechanosensitive ion channel Piezo to facilitate its inhibition of axon regeneration
Source: PLoS Genet. 2025 Dec 1;21(12):e1011968. doi: 10.1371/journal.pgen.1011968 (PMC12680355; doi:10.1371/journal.pgen.1011968)
Supplement: S1 Data — (XLSX) [file pgen.1011968.s015.xlsx]

## Sheet: 1B
	WT					RtcaIns/Ins
0.2	0	0	0	0	0	0	0	0	0	0
2	1	3	1	3	1	2	4	2	3	4
7	1	5	3	3	2	3	5	3	3	4
14	3	5	4	5	2	5	5	5	5	5
21	4	5	5	5	2	5	5	5	5	5
28	4	5	5	5	4	5	5	5	5	5
35	4	5	5	5	4	5	5	5	5	5
42	5	5	5	5	5	5	6	6	6	5

## Sheet: 1C
	WT					RtcaIns/Ins
4	71.0678	54.2105	18.3333	51.5167	59.0667	18.6796	22.6268	28.5	16.2333
6	42.9046	50.9804	18.5667	40.95	26.6833	6.55	12.2667	17.6333	20.2667

## Sheet: 1D
	WT					RtcaIns/Ins
4	60	56.6667	53.3333	46.6667	46.6667	66.6667	73.3333	76.6667	56.6667	53.3333
6	56.6667	43.3333	56.6667	46.6667	53.3333	86.6667	70	70	73.3333	56.6667

## Sheet: 1G
	WT								Rtca KO
0 - 0.8	1.71	1.87	1.88	1.14	0.56	1.62	12.28	0.47	4.69	9.47	6.63	13.33	12.83	14.02	19.81
0.8 - 1.6	0.84	0.29	1.25	1.04	0	0.09	1.38	1.35	5.55	1.71	5.17	5.92	2.91	0.19	7.91
1.6 - 2.4	0.39	0.71	0.94	1.37	1.04	0.38	0	2.21	2.61	1.74	3.16	3.97	2.42	0.11	2.08
2.4 - 3.2	0.25	1.45	0.5	0.33	0.02	0	0	1.02	1.06	2.58	2.19	2.18	0.61	1.22	0.25
3.2 - 4	0	0.51	0.48	0.14	0	0	0	0.49	0.9	1.04	1.36	0.92	0.73	0.57	0.68
4 - 4.8	0	0.73	0.27	0.34	0	0	0	0	0.96	0.26	1.08	0.23	0.34	0	0.34
4.8 - 5.6	0	0	0	0	0	0	0	0	0	0	0.12	0	0.45	0	0

## Sheet: 2D
WT	RtcaNP5057
1.40736	0.893084
1.3498	0.962179
1.64416	1.02441
1.44387	0.748341
1.38337	0.980271
1.31913	0.886993
1.32868	1.0428
1.38546	1.40924
1.54316	0.814426
1.34056	1.12004
1.01097	1.11076
1.19027	1.19349
1.37889	0.978083
1.3162	0.920879
0.936541	0.775315
1.33431	0.950648
1.11278	0.771778
1.29347	0.947723
1.37185	0.852324
1.2507
1.3437
1.03687
1.58668
1.24497
1.20008

## Sheet: 2F
	WT	RtcaD/+	PiezoKO/+	RtcaD/+; PiezoKO/+	RtcaD	PiezoKO			WT	RtcaD/+	PiezoKO/+	RtcaD/+; PiezoKO/+	RtcaD	PiezoKO
Regenerated	2	3	5	9	10	21			-0.08	-0.22	-0.73	0	-0.07	0.19
No regeneration	35	16	31	10	14	28			0.02	-0.05	-0.27	0.12	0.81	-0.1
									-0.32	0	-0.46	0	0.28	-0.06
									0.03	-0.02	-0.19	0.07	-0.24	0.48
									-0.18	-0.01	-0.16	0.06	0.19	0.05
									-0.19	0.8	0.04	-0.03	0	-0.08
									0	-0.18	-0.04	-0.35	0.12	0.49
									0	-0.1	-0.04	0.58	-0.11	0.33
									-0.23	0.33	0.17	0.31	0.06	-0.13
									0	0.03	-0.21	0.44	0	-0.13
									0.02	-0.1	-0.64	0.3	0.31	0.34
									-0.17	-0.04	-0.2	-0.19		0.07
									0.09	0.06	-0.24	0.17	0.04	0.52
									-0.01	-0.21	-0.08	-0.06	0.56	0.01
									0.11	-0.1	-0.2	-0.03	0.4	-0.16
									0.03	0.11	-0.02	0.04	0.37	-0.03
									-0.12	-0.05	-0.1	0.64	-0.08	0.11
									-0.09	0.39	0.01	0.11	0.02	-0.33
									-0.04	-0.25	0.05	0.04	0.05	-0.08
									0.14		-0.14		0	0.05
									-0.22		-0.04		0.28	0.09
									-0.05		-0.12		0.1	0.33
									-0.13		-0.05		-0.06	-0.05
									0.06		-0.24		0.25	0.56
									-0.19		0.1			0.05
									0.41		-0.07			0.16
									-0.07		-0.06			0.28
									-0.24		-0.29			-0.3
									-0.05		0.37			0.14
									-0.4		0.55			0.16
									-0.13		-0.28			0.15
									-0.16		-0.13			0.55
									-0.06		0.35			-0.08
									-0.01		-0.34			0.2
									-0.02		-0.13			-0.34
									-0.06		0.06			0.72
									-0.03					0.14
														0.11
														0.17
														-0.35
														-0.1
														-0.11
														-0.18
														0.03
														0.01
														-0.18
														0.43
														0.5
														0.03

## Sheet: 3B
Ctrl	RtcaNP5057
720.814	615.353
898.878	1236.61
1792.21	1630.92
958.121	979.526
1382.21	824.189
1424.89	389.273
767.552	2222.23
1368.5	1275.89
2731.91	3259.76
2375.41	1599.73
4478.33	1427.93
1154.83	913.016
2229.32	1053.22
2250.63	1571.22
3429.05	1981.77
748.222	1404.81
1994.65	1032.85
3281.91	1034.97
2125.62	737.518
	1742.07
	1218.16
	741.741
	1071.5

## Sheet: 3D
	WT	19-12-Gal4>Rab10-RNAi	19-12-Gal4>Rab10-DN	Rab10-	CragGG43	RtcaΔ	RtcaΔ; 19-12-Gal4>Rab10-CA			WT	19-12-Gal4>Rab10-RNAi	19-12-Gal4>Rab10-DN	Rab10-	CragGG43	RtcaΔ	RtcaΔ; 19-12-Gal4>Rab10-CA
Regenerated	2	17	9	16	9	10	5			-0.08	-0.502403	-0.09	-0.14	0.05	-0.07	0
No regeneration	35	29	13	17	15	14	15			0.02	-0.431934	0.36	1.02	0	0.81	-0.18
										-0.32	-0.321536	-0.09	0.12	0.51	0.28	0.25
										0.03	-0.259383	0.15	0.1	-0.06	-0.24	-0.12
										-0.18	-0.241812	-0.06	-0.06	-0.03	0.19	-0.13
										-0.19	-0.240172	-0.02	-0.03	0.02	0	0.13
										0	-0.165594	0.02	0.15	0.24	0.12	0.13
										0	-0.152849	0.55	0.65	0.46	-0.11	-0.04
										-0.23	-0.146112	-0.03	-0.02	0.04	0.06	0.04
										0	-0.144114	0.4	0.07	0.04	0	-0.13
										0.02	-0.123398	0.14	0.05	0.26	0.31	-0.31
										-0.17	-0.111559	-0.11	0.35	0.39		-0.06
										0.09	-0.109398	0	-0.25	1.09	0.04	0.03
										-0.01	-0.0596163	0.05	0.17	0.47	0.56	0.07
										0.11	-0.053456	-0.03	0.95	0.04	0.4	-0.19
										0.03	-0.0285062	0.01	1.03	-0.14	0.37	0.43
										-0.12	-0.012037	0.03	0.58	-0.09	-0.08	0.03
										-0.09	0.00608418	0.03	-0.03	1.1	0.02	-0.02
										-0.04	0.0150554	0.57	-0.05	-0.06	0.05	-0.04
										0.14	0.0260443	0.17	-0.16	-0.09	0	-0.05
										-0.22	0.0521442	0.65	-0.22	0.05	0.28
										-0.05	0.0544952	0.49	-0.06	0.01	0.1
										-0.13	0.0581854		0.3	-0.01	-0.06
										0.06	0.0760278		-0.16	0.18	0.25
										-0.19	0.113912		0.1
										0.41	0.120136		1.02
										-0.07	0.156234		0.81
										-0.24	0.172506		0.01
										-0.05	0.180466		-0.16
										-0.4	0.235917		0.63
										-0.13	0.247945		-0.1
										-0.16	0.253573		0.06
										-0.06	0.3101		-0.01
										-0.01	0.334114
										-0.02	0.335117
										-0.06	0.381184
										-0.03	0.408834
											0.414649
											0.440704
											0.446613
											0.710097
											0.795357
											0.815284
											0.924028
											1.16612
											1.3298

## Sheet: 3F
	WT	ppk-Gal4>Rab10-CA			WT	ppk-Gal4>Rab10-CA
Regeneration	29	10			-0.0788883	0.15886
No regeneration	15	17			0.216479	-0.181559
					0.321798	0.417936
					0.0657167	0.143628
					1.42829	-0.180664
					0.230059	-0.152091
					0.178713	0.133174
					0.0927425	0.250838
					0.321948	0.0429221
					0.186593	0.180737
					0.275965	0.433034
					0.565758	-0.0837782
					0.120254	0.0903063
					0.127728	-0.18554
					0.862221	-0.150385
					-0.385844	0.0792941
					0.489724	-0.232581
					0.0130337	0.482166
					0.850326	0.532894
					-0.0578739	-0.0573196
					0.000894359	-0.0261501
					0.120676	-0.204941
					0.0708309	0.34421
					0.41133	-0.110166
					0.0762069	0.1136
					0.994479	1.1821
					0.819582	-0.190608
					0.770231	-0.00416142
					0.147864
					1.08102
					-0.0771244
					0.381494
					0.758916
					0.44886
					0.344046
					-0.00490203
					0.678679

## Sheet: 4B
	Piezo tip enhancement	non-enhancement
WT	26	29
Rab10-	5	18

[truncated: 35 more sheets: 4D, 5B, 5D, 5F, 5H, 6B, 6D, 6G, 7C, 7D, 7G, 7H, S1, S2C, S2E, S3B, S4, S5B, S5C, S5D …]
